# Supplementary material for: A novel prediction model for survival in individual patients with cardiac resynchronization therapy with a defibrillator: Analysis of the new Japan cardiac device treatment registry database
Source: J Arrhythm. 2025 Jan 7;41(1):e13213. doi: 10.1002/joa3.13213 (PMC11730701; doi:10.1002/joa3.13213)
Supplement: Supplementary file 1 — Data S1. [file JOA3-41-e13213-s001.xlsx]

## Sheet: Survival
Survival probability at time t = S0(t)exp(LP)
S0(t) = the baseline survival probability at time t
LP = 0.83411*Age>75 + 0.92434*Cr>1.4 + 0.5905*Hb<12 + 1.40225*HR≧90 - 0.04543*LVEF + 0.67167*NSVT + 0.65832*QRS<150
	Age>75	Cr>1.4	Hb<12	HR≧90	LVEF (%)	NSVT	QRS<150
Coefficient	0.83411	0.92434	0.5905	1.40225	-0.04543	0.67167	0.65832
Yes=1 No=0	1	1	1	0	24	1	0
If you enter LVEF value (%) and 1 (Yes) or 0 (No) for age>75, Cr>1.4, Hb<12, HR≧90, prior NSVT, and QRS<150, the survival probability can be calculated.
	0.83411	0.92434	0.5905	0	-1.09032	0.67167	0
LP	1.9303
exp(LP)	6.89158
	S0(t)	baseline hazard		Survival probability (%)
1-year	0.985083	-0.0150296		90.1606
2-year	0.978226	-0.022015		85.923
3-year	0.97025	-0.0302019		81.2094
LP (linear predictor) = the sum of the products of the predictors and associated coefficients for a given patient
